# Supplementary material for: Structural and Pathogenic Impacts of ABCA4 Variants in Retinal Degenerations—An In-Silico Study
Source: Int J Mol Sci. 2023 Apr 14;24(8):7280. doi: 10.3390/ijms24087280 (PMC10138569; doi:10.3390/ijms24087280)
Supplement: Supplementary file 1 [file ijms-24-07280-s001.zip]

Archive with 1 entries (1 files):
- ijms-2272530-supplementary.pdf
